# Supplementary material for: Evolution of Tembusu Virus in Ducks, Chickens, Geese, Sparrows, and Mosquitoes in Northern China
Source: Viruses. 2018 Sep 10;10(9):485. doi: 10.3390/v10090485 (PMC6164154; doi:10.3390/v10090485)
Supplement: Supplementary file 1 [file viruses-10-00485-s001.zip]

Archive with 9 entries (8 files):
- Supplementary materials/
- Supplementary materials/Figure S1, S2, S3, and S4.doc
- Supplementary materials/Figure S1.jpg
- Supplementary materials/Figure S2.jpg
- Supplementary materials/Figure S3.jpg
- Supplementary materials/Figure S4.jpg
- Supplementary materials/Table S1 and S2.doc
- Supplementary materials/Table S1.xls
- Supplementary materials/Table S2.xls
