# Supplementary material for: Evolution of Tembusu Virus in Ducks, Chickens, Geese, Sparrows, and Mosquitoes in Northern China
Source: Viruses. 2018 Sep 10;10(9):485. doi: 10.3390/v10090485 (PMC6164154; doi:10.3390/v10090485)
Supplement: Supplementary file 1 [file viruses-10-00485-s001.zip › Supplementary materials/Table S1.xls]

## Sheet: Sheet1
Strain	Access number	Host	Time	Location
MM1775	JX477685	Mosquito	1955	Malaysia
Sitiawan virus	JX477686	Chicken	2000	Malaysia
TC2B	MH764605	Duck	2010	Shandong
YY1Du	AB917088	Duck	2010	Zhejiang		Host	Number
YY5	JF270480	Duck	2010	Zhejiang		Duck	63
BYD-1	JF312912	Duck	2010	Hebei		Goose	6
ZJ-6	JF459991	Duck	2010	Zhejiang		Chicken	5
JS804	JF895923	Geese	2010	Jiangsu		Mosquito	2
CJD05	JF926699	Chicken	2010	Fujian		Sparrow	1
TA	JQ289550	Duck	2010	Shandong		Pigeon	1
ZJ 407	JQ314464	Duck	2010	Zhejiang
ZJ GH-2	JQ314465	Geese	2010	Zhejiang
CK-SD-11	JQ627862	Chicken	2010	Shandong
GS-PT-7	JQ627864	Geese	2010	Fujian
FJMH220	JQ928189	Duck	2010	Fujian
duck/WR/China/2010	JX196334	Duck	2010	Fujian
JS/2010	JX273153	Duck	2010	Jiangsu
Shandong1	JX965381	Duck	2010	Shandong
LC_2010	KC990543	Duck	2010	Shandong
LD_2010	KC990544	Duck	2010	Henan
AH-F10	KM102539	Duck	2010	Anhui
ZJ2010B2	KY623422	Duck	2010	Zhejiang
FX2010	KY623434	Duck	2010	Shanghai
SH201001	KY623443	Duck	2010	Shanghai
SD	JN232077	Duck	2011	Shandong
FS	JN811558	Duck	2011	Guangdong
Du/CH/LSD/110128	KC136210	Duck	2011	Shandong
GX_2011	KC990542	Duck	2011	Guangxi
SDSG	KJ740746	Duck	2011	Shandong
AH2011	KJ958533	Duck	2011	Anhui
SD201120	KY623423	Duck	2011	Shandong
JS201102	KY623425	Duck	2011	Jiangsu
HB201102	KY623427	Duck	2011	Hebei
WZDu	AB917089	Duck	2012	Zhejiang
pigeon	JQ920425	pigeon	2012	Beijing
JX2	JQ920426	Duck	2012	Jiangxi
WJ-1	JX549382	Duck	2012	Guangdong
SDMS	KC333867	Mosquito	2012	Shandong
FX_2012	KC990541	Duck	2012	Jiangsu
WFZ_2012	KC990545	Duck	2012	Shandong
lq-1	KF557893	Geese	2012	Shandong
zc-1	KF557894	Duck	2012	Shandong
SDHS	KF826767	Sparrow	2012	Shandong
df-2	KJ489355	Duck	2012	Hubei
xz 2012	KM188953	Duck	2012	Jiangsu
D1977/1/MY	KX097989	Duck	2012	Malaysia
D1921/1/3/MY	KX097990	Duck	2012	Malaysia
KPS54A61/THA	KF573582	Duck	2013	Thailand
SDXT	KJ740745	Duck	2013	Shandong
SDLC	KJ740747	Duck	2013	Shandong
AHQY	KJ740748	Duck	2013	Anhui
SX1	KM066945	Chicken	2013	Shandong
CQW1	KM233707	Duck	2013	Chongqing
GX2013E	KM275940	Duck	2013	Guangxi
DK/TH/CU-1	KR061333	Duck	2013	Thailand
HD2-2013	KX686575	Duck	2013	China
HD1-2013	KX686577	Duck	2013	China
JS06	KR869106	Chicken	2014	Jiangsu
GDHD2014-3	KT159713	Duck	2014	Guangdong
G23	KT239021	Geese	2014	Guangdong
GD2014	KU323595	Duck	2014	Guangdong
MC	KX452096	Duck	2014	Hebei
PY-2014	KX686573	Duck	2014	China
HZ-2014	KX686580	Duck	2014	China
SH001	KP742476	Duck	2015	Shanghai
GDLH01	KT824876	Duck	2015	Guangdong
HZ4-2015	KX686571	Duck	2015	China
HZ2-2015	KX686574	Duck	2015	China
JS201501	KY623428	Duck	2015	Jiangsu
AH201501	KY623431	Duck	2015	Anhui
ZJ201501	KY623435	Duck	2015	Zhejiang
ZJ201506	KY623439	Duck	2015	Zhejiang
JS-L1/2015	KY626659	Duck	2015	Jiangsu
SDDZ	MH764606	Duck	2016	Shandong
NMCF	MH764607	Duck	2017	Inner Mongolia
JS	JQ920422	Duck	/	Jiangsu
JXSP	JQ920423	Duck	/	Beijing
goose	JQ920424	Geese	/	Beijing
