# Supplementary material for: Evolution of Tembusu Virus in Ducks, Chickens, Geese, Sparrows, and Mosquitoes in Northern China
Source: Viruses. 2018 Sep 10;10(9):485. doi: 10.3390/v10090485 (PMC6164154; doi:10.3390/v10090485)
Supplement: Supplementary file 1 [file viruses-10-00485-s001.zip › Supplementary materials/Table S2.xls]

## Sheet: Sheet1
Primer name	Sequences (5'-3')			Size (bp)	Purpose
TMUV	F:CTGAAATAGCGGAAGCACTGA			277	RT-PCR for clinical sample detection
	R:CTGGAGGTGTGGCTGTCAT
TMUV-E	F:TTCAGCTGTCTGGGGATGCA			1503	E gene amplification
	R:GGCATTGACATTTACTGCCA
TMUV-NS1	F:GACACGGGGTGCTCAATCGACTT			1056	NS1 gene amplification
	R:AGCCATGACCTTTGATTTGAT
TMUV-NS3	F:GGAGGAGTCATCTGGGATGTG			1857	NS3 gene amplification
	R:TCTCTTTCCACTCGCAAAATC
TMUV-NS5	F:GAACTGGCAGAACTTTGGGGGAG			2711	NS5 gene amplification
	R:TTACAAGACACCTTCACTCCAGC
